# Supplementary material for: Miyeokgui (Undaria pinnatifida Sporophyll) Characteristic under Different Relative Humidity: Microbial Safety, Antioxidant Activity, Ascorbic Acid, Fucoxanthin, α-/β-/γ-Tocopherol Contents
Source: Foods. 2023 Jun 11;12(12):2342. doi: 10.3390/foods12122342 (PMC10296908; doi:10.3390/foods12122342)
Supplement: Supplementary file 1 [file foods-12-02342-s001.zip]

Archive with 1 entries (1 files):
- foods-2420541-supplementary.pdf
